# Supplementary material for: Selective Supercritical CO2 Extraction and Biocatalytic Valorization of Cucurbita pepo L. Industrial Residuals
Source: Molecules. 2022 Jul 26;27(15):4783. doi: 10.3390/molecules27154783 (PMC9332722; doi:10.3390/molecules27154783)
Supplement: Supplementary file 1 [file molecules-27-04783-s001.zip]

Archive with 1 entries (1 files):
- molecules-1817015-supplementary.pdf
